# Supplementary material for: Mapping of quantitative trait loci controlling lifespan in the short-lived fish Nothobranchius furzeri – a new vertebrate model for age research
Source: Aging Cell. 2012 Apr;11(2):252–61. doi: 10.1111/j.1474-9726.2011.00780.x (PMC3437503; doi:10.1111/j.1474-9726.2011.00780.x)
Supplement: Supplementary file 3 [file acel0011-0252-SD1.xls]

## Sheet: Table_S01
Supplementary Table 1: Lifespan and tail coloration of F2 of cross AB
			lifespan* cross AB
	phenotype		n	mean	max	P-value1
	YB		58	170	280	0.301
	YBR		55	164	248
	R		28	206	324
	RB		5	203	388
1	Kruskal-Wallis one-way ANOVA on ranks
*	lifespan given in days
Legend:
YB	yellow tail with black marginal band = yellow/black standing for phenotype of parental strain GRZ
YBR	yellow tail with a black band and red spots
R	red tail without a black band = red, standing for phenotype of parental strain MZM 0403
RB	red tail with a black band
