# Supplementary material for: Mapping of quantitative trait loci controlling lifespan in the short-lived fish Nothobranchius furzeri – a new vertebrate model for age research
Source: Aging Cell. 2012 Apr;11(2):252–61. doi: 10.1111/j.1474-9726.2011.00780.x (PMC3437503; doi:10.1111/j.1474-9726.2011.00780.x)
Supplement: Supplementary file 6 [file acel0011-0252-SD4.xls]

## Sheet: Supplementary_Table4
Supplementary Table 4 - QTL analysis with 25% of early deaths excluded
QTL analysis
trait	lifespan [rank-based]
dataset	n = 212 F2 individuals
fixed effect	no
covariate	no
Genome-wide threshold values
p=0.05	8.8
p=0.01	10.7
LG	POS	F-value at peak	LG-wide TS p=0.05	LG-wide TS p=0.01	average QTL location	95% C.I. of QTL position	length of C.I.	LR	LOD	F RSS	F df	R RSS	R df	Mean	S.E.	Additive (s.e.)	Dominance (s.e.)
1	136cM	2.49	6.13	8.43				4.91	1.067	318.146	201	326.021	203	6.7865	0.56387
2	29cM	1.29	5.86	7.18				2.57	0.558	321.878	201	326.021	203	6.8026	0.560776
3	8cM	1.59	5.51	7.74				3.15	0.685	320.945	201	326.021	203	6.9527	0.569343
4	94cM	2.3	5.13	6.84				4.54	0.987	318.735	201	326.021	203	7.1175	0.578591
5	21cM	3.38	5.27	7.29				6.65	1.445	315.404	201	326.021	203	6.5837	0.564313
6	63cM	2.72	5.44	7.13				5.38	1.167	317.418	201	326.021	203	6.7089	0.564634
7	85cM	1.75	5.1	7.16				3.47	0.754	320.439	201	326.021	203	7.0929	0.578006
8	80cM	3.17	4.78	7.04				6.24	1.356	316.047	201	326.021	203	6.8464	0.57195
9	46cM	12.95	5.21	7.58	46.092 cM	29.5 - 74.0 cM	44.5 cM	24.38	5.293	325.505	203	367.034	205	6.8957	0.559715	0.3891 (0.139686)	-0.83 (0.190809)
10	38cM	1.44	5.06	7.15				2.86	0.621	321.415	201	326.021	203	6.6798	0.577986
11	75cM	6.47	4.98	7.13	68.459 cM	0.0 - 76.0 cM	76.0 cM	12.55	2.725	326.021	203	346.809	205	6.8745	0.559539	0.4654 (0.132681)	-0.154 (0.178739)
12	56cM	4.45	5.18	7.6				8.7	1.89	312.207	201	326.021	203	7.0781	0.556183
13	75cM	1.54	5.41	6.86				3.05	0.663	321.106	201	326.021	203	7.0381	0.570106
14	58cM	5.09	3.97	6.33	34.226 cM	5.5 - 60.0 cM	54.5 cM	9.93	2.156	326.021	203	342.365	205	6.8745	0.559539	0.4826 (0.311036)	-2.6472 (1.05912)
15	0cM	0.59	3.85	5.72				1.17	0.253	324.133	201	326.021	203	7.0223	0.57805
16	6cM	1.44	3.75	6.07				2.86	0.622	321.411	201	326.021	203	7.3075	0.622965
17	0cM	5.72	4.74	7.24	3.568 cM	0.0 - 30.5 cM	30.5 cM	11.12	2.415	326.021	203	344.379	205	6.8745	0.559539	0.4188 (0.125105)	-0.068 (0.184812)
18	32cM	2.21	4.36	6.34				4.36	0.948	319.019	201	326.021	203	6.8157	0.565355
19	5cM	1.38	2.93	4.76				2.74	0.596	321.6	201	326.021	203	7.478	0.67773
20	5cM	1.17	3.94	5.58				2.32	0.503	322.285	201	326.021	203	6.858	0.559259
21	2cM	2.01	2.91	4.46				3.98	0.865	319.626	201	326.021	203	7.6235	0.982868
22	0cM	1.99	3.48	5.74				3.95	0.857	319.679	201	326.021	203	6.9897	0.571064
Test for 2 QTL vs 1 QTL
LG	POS1	POS2	F 4df (2 QTL vs 0 QTL)	F 2df (2 QTL vs 1 QTL)	LR	LOD	F RSS	F df	R RSS	R df	Mean	S.E.
9	24cM	44cM	8.63	3.94	32.03	6.954	313.222	201	367.034	205	6.6703	0.559967
11	46cM	75cM	4.3	2.06	16.58	3.601	319.477	201	346.809	205	6.9114	0.559363
14	3cM	5cM	3.49	1.84	13.55	2.941	320.159	201	342.365	205	5.806	0.215093
17	1cM	3cM	3.92	2.06	15.17	3.294	319.462	201	344.379	205	6.9655	0.558129
Legend
F	F-test statistic
TS	threshold
POS	position of peak F-value
C.I.	confidence intervall
LR	likelihood ratio
F RSS	full residual sum of squares
R RSS	reduced residual sum of squares
F df	full degrees of freedom
R df	reduced degrees of freedom
F 2 df	F-test statistic of 2 QTL vs 1 QTL
yellow	highly significant at genome-wide level
light yellow	suggestive at genome-wide level
