# Supplementary material for: Mapping of quantitative trait loci controlling lifespan in the short-lived fish Nothobranchius furzeri – a new vertebrate model for age research
Source: Aging Cell. 2012 Apr;11(2):252–61. doi: 10.1111/j.1474-9726.2011.00780.x (PMC3437503; doi:10.1111/j.1474-9726.2011.00780.x)
Supplement: Supplementary file 7 [file acel0011-0252-SD5.xls]

## Sheet: Tabelle1
Supplementary Table 5: Mean lifespan at peakmarkers of QTLs sorted by genotype
QTL	Marker	Mean lifespan [days]			Statistics1 - mean lifespan			Log rank analysis - survivorship				Gehan-Breslow-Wilcoxon
		GG	GM	MM	GG vs MM	GG vs GM	GM vs MM	GG vs MM	GG vs GM	GM vs MM	GG vs GM vs MM	GG vs MM	GG vs GM	GM vs MM
LG 9	SUCLG2	175	167	209	0.0482	0.449	0.004	0.105	0.85	0.017	0.153	0.055	0.35	0.004
LG 11	Nfu_0030_FLI	171	179	189	0.360	0.725	0.549	0.029	0.24	0.14	0.0315	0.076	0.46	0.22
LG 14	n.d.
LG 17	Sft2d1	170	178	188	0.318	0.419	0.707	0.012	0.325	0.035	0.008	0.006	0.264	0.068
Legend:
included are 75% of longest living F2 progeny
1 all Mann-Whitney Rank Sum Test, except: 2 - t-Test
=significant difference
n.d. = not detectable
GG	GRZ /GRZ genotype
GM	GRZ /MZM-0403 genotype
MM	MZM-0403/MZM-0403 genotype
