# Supplementary material for: Mapping of quantitative trait loci controlling lifespan in the short-lived fish Nothobranchius furzeri – a new vertebrate model for age research
Source: Aging Cell. 2012 Apr;11(2):252–61. doi: 10.1111/j.1474-9726.2011.00780.x (PMC3437503; doi:10.1111/j.1474-9726.2011.00780.x)
Supplement: Supplementary file 8 [file acel0011-0252-SD6.xls]

## Sheet: Supplementary_Table_6
Supplementary Table 6: All markers on LG 9
No.	Marker	Position [cM]
1	Nfu_0035_FLI	0
2	STXB	22.7
3	NEDD4	24.4
4	RAE1	32.4
5	ZPR1	35.2
6	ISY1	35.2
7	MKRN2	35.2
8	C20ORF11	35.2
9	PCK1	37.6
10	ARPC4	38.8
11	RHOC	39.2
12	Nfu_0096_FLI	44.3
13	Nfu_0067_FLI	48.4
14	Nfu_0106_FLI	52.2
15	LRIG	54
16	Nfu_0024_FLI	56.3
17	CSRP1	59
18	SLC25A22	60.3
19	Nfu_0084_FLI	61.2
20	TSPO	63.1
21	UBA7	64.9
22	Q805B3	65.3
23	PARK7	68.5
24	IARS	70.3
25	AURKA	71.5
26	CELA1	73
27	EYA2	73.3
28	SMARCD1	75.1
29	RPN	76.4
30	UBA3	77.5
31	SUCLG2	78.4
32	PSMD6	79.4
33	DDX19A	86.3
34	GLT8D1	89
35	MAPKAPK3	92.8
36	DGKA	93.8
37	MYL6	94.4
38	CALCOCO1	97.1
39	PIP4K2C	97.4
40	CDK2	99.1
41	NPEPL1	99.6
42	PFKFB1	102
43	MFAP2	109.7
44	Q2L4U5	114.8
45	CSFT1	118.8
46	OPSR	120.3
47	ZBT40	125
48	NUCKS1	138.8
49	Nfu_0014_FLI	152.7
50	Nfu_0018_FLI	163.6
51	Nfu_0048_FLI	165.4
bold: gene associated markers
not bold: microsatellite markers
orange: peak marker in initial QTL analysis
yellow: peak marker flanking markers in initial QTL analysis
