# Supplementary material for: Mapping of quantitative trait loci controlling lifespan in the short-lived fish Nothobranchius furzeri – a new vertebrate model for age research
Source: Aging Cell. 2012 Apr;11(2):252–61. doi: 10.1111/j.1474-9726.2011.00780.x (PMC3437503; doi:10.1111/j.1474-9726.2011.00780.x)
Supplement: Supplementary file 9 [file acel0011-0252-SD7.xls]

## Sheet: Table_S6
Supplementary Table 7 : QTL analyiy with 25% of early deaths excluded
QTL analysis
trait	lifespan [rank-based]
dataset	n = 212 F2 individuals
fixed effect	no
covariate	no
Genome-wide threshold values
p=0.05	8.59
p=0.01	10.66
LG	TR	POS	F	TS p=0.05	TS p=0.01	Average QTL Location	95% C.I. of QTL Position	Length of C.I.	LR	LOD	F RSS	F df	R RSS	R df	Mean	S.E.	Additive (s.e.)	Dominance (s.e.)
1	1	136cM	2.56	6.34	7.84				5.06	1.098	320.2722	201	328.4346	203	6.1085	0.33764
2	1	29cM	1.12	5.42	6.81				2.24	0.485	324.8023	201	328.4346	203	6.122	0.334983
3	1	8cM	1.62	5.68	7.39				3.21	0.697	323.2339	201	328.4346	203	6.2698	0.344495
4	1	94cM	2.27	5.55	7.86				4.49	0.974	321.1867	201	328.4346	203	6.4171	0.361538
5	1	22cM	3.39	5.56	7.37				6.67	1.449	317.7106	201	328.4346	203	5.8819	0.348709
6	1	63cM	2.95	5.38	7.53				5.82	1.263	319.0667	201	328.4346	203	6.0119	0.346558
7	1	85cM	1.75	5.34	7.19				3.48	0.755	322.7991	201	328.4346	203	6.4347	0.360482
8	1	80cM	2.82	4.89	7.14				5.56	1.206	319.4815	201	328.4346	203	6.2494	0.351703
9	1	65cM	12.37	5.94	7.91	70.967 cM	62.0 - 108.5 cM	46.5 cM	23.35	5.07	327.1584	203	367.0336	205	6.1653	0.326937	0.4611 (0.133808)	-0.6782 (0.179838)
10	1	39cM	1.57	5,50	7.31				3.12	0.676	323.3838	201	328.4346	203	6.0709	0.351089
11	1	75cM	6.45	5.02	6.96	68.833 cM	0.0 - 76.0 cM	76.0 cM	12.51	2.716	328.4346	203	349.3108	205	6.2053	0.329237	0.4676 (0.133296)	-0.1498 (0.179393)
12	1	56cM	4.30	5,00	6.85				8.42	1.828	314.9607	201	328.4346	203	6.4257	0.337253
13	1	75cM	1.21	5.28	7.35				2.4	0.52	324.5413	201	328.4346	203	6.3353	0.340703
14	1	41cM	5.64	3,70	5.69	33.329 cM	7.0 - 60.0 cM	53.0 cM	10.98	2.384	328.4346	203	346.6848	205	6.2053	0.329237	0.357 (0.222219)	-1.4264 (0.538219)
15	1	0cM	0.94	3.54	5.18				1.88	0.408	325.376	201	328.4346	203	6.3742	0.352052
16	1	26cM	1.49	3.83	5.31				2.96	0.642	323.6358	201	328.4346	203	6.4091	0.351276
17	1	0cM	5.66	4.45	6.63	2.916 cM	0.0 - 29.0 cM	29.0 cM	11.01	2.392	328.4346	203	346.746	205	6.2053	0.329237	0.4181 (0.126078)	-0.0851 (0.185322)
18	1	31cM	2.40	4.62	6.64				4.75	1.031	320.7673	201	328.4346	203	6.1882	0.337525
19	1	5cM	1.31	2,90	4,70				2.59	0.563	324.223	201	328.4346	203	6.8615	0.535436
20	1	5cM	1.20	4.01	5.62				2.38	0.517	324.5643	201	328.4346	203	6.1492	0.33117
21	1	1cM	1.89	3.16	5.26				3.75	0.815	322.3608	201	328.4346	203	7.022	0.920438
22	1	0cM	2.03	3.64	5.16				4.03	0.874	321.9214	201	328.4346	203	6.3225	0.350566
Test for 2 QTL vs 1 QTL
LG	POS1	POS2	F 4df (2 QTL vs 0 QTL)	F 2df (2 QTL vs 1 QTL)	LR	LOD	F RSS	F df	R RSS	R df	Mean	S.E.
not significant
Legend						Variance (%)	(R RSS - F RSS)/R RSS * 100 =			LG9	10,86
F	F-test statistic									LG11	5,98
TS	threshold									LG14	5,26
POS	position of peak F-value									LG17	5.28
C.I.	confidence intervall
LR	likelihood ratio
F RSS	full residual sum of squares
R RSS	reduced residual sum of squares
F df	full degrees of freedom
R df	reduced degrees of freedom
F 2 df	F-test statistic of 2 QTL vs 1 QTL
yellow	highly significant at genome-wide level
light yellow	suggestive at genome-wide level
