# Supplementary material for: Mapping of quantitative trait loci controlling lifespan in the short-lived fish Nothobranchius furzeri – a new vertebrate model for age research
Source: Aging Cell. 2012 Apr;11(2):252–61. doi: 10.1111/j.1474-9726.2011.00780.x (PMC3437503; doi:10.1111/j.1474-9726.2011.00780.x)
Supplement: Supplementary file 10 [file acel0011-0252-SD8.xls]

## Sheet: Table_S8
Supplementary Table 8 - initial QTL analysis using model 1
QTL model	1
trait	lifespan [sqrt]
dataset	n = 283 F2 individuals
fixed effects	no
covariates	maximal body weight [g]
Genome-wide threshold values
p=0.05	8.6
p=0.01	10.44
LG	POS	F-value at peak	LG-wide TS p=0.05	LG-wide TS p=0.01	average QTL location	95% C.I. of QTL position	length of C.I.	LR	LOD	F RSS	F df	R RSS	R df	Mean	S.E.
1	114cM	9	5.85	7.82	105.994 cM	42.5 - 178.0 cM	135.5 cM	17.43	3.784	1990.72	274	2121.44	276	9.5927	0.596703
2	140cM	3.42	5.44	7.36				6.76	1.468	1948.25	272	1997.28	274	10.2726	0.628294
3	57cM	1.06	5.75	7.72				2.12	0.46	1981.8	272	1997.28	274	9.6241	0.630337
4	129cM	2.25	5.34	7.82				4.47	0.97	1964.74	272	1997.28	274	10.1079	1.0006
5	0cM	4.65	5.35	7.61				9.14	1.985	1931.28	272	1997.28	274	9.3775	0.623785
6	2cM	3.4	5.33	7.13				6.72	1.458	1948.58	272	1997.28	274	10.1142	0.623434
7	34cM	2.25	5.3	7.24				4.46	0.968	1964.82	272	1997.28	274	10.2248	0.645226
8	92cM	1.35	4.98	6.79				2.68	0.582	1977.71	272	1997.28	274	9.8554	0.626007
9	47cM	7.06	5.69	7.69	49.145 cM	30.0 - 78.5 cM	48.5 cM	13.78	2.991	1997.28	274	2100.27	276	9.8382	0.607367	suggestive
10	28cM	3.89	4.94	6.52				7.67	1.665	1941.78	272	1997.28	274	9.8721	0.616527
11	25cM	4.54	4.87	6.29				8.94	1.941	1932.71	272	1997.28	274	9.9587	0.665185
12	1cM	2.92	5.06	6.6				5.78	1.255	1955.29	272	1997.28	274	9.6383	0.609446
13	64cM	6.56	5.01	6.48	49.039 cM	0.0 - 75.0 cM	75.0 cM	12.82	2.783	1997.28	274	2092.92	276	9.8382	0.607367	highly suggestive
14	13cM	3.41	3.7	5.17				6.74	1.463	1948.43	272	1997.28	274	10.3428	0.636971
15	0cM	0.98	3.54	6.21				1.95	0.423	1983.04	272	1997.28	274	10.0019	0.643359
16	48cM	0.89	3.78	5.88				1.76	0.383	1984.37	272	1997.28	274	9.9068	0.625397
17	39cM	0.48	4.63	6.87				0.96	0.209	1990.23	272	1997.28	274	10.0013	0.648871
18	29cM	1.35	4.83	6.68				2.69	0.584	1977.63	272	1997.28	274	10.0504	0.625534
19	5cM	1.62	3.22	5.09				3.22	0.698	1973.81	272	1997.28	274	10.2928	1.03469
20	3cM	2.22	4.09	5.99				4.41	0.957	1965.17	272	1997.28	274	9.4529	0.63731
21	4cM	0.27	3.24	4.84				0.55	0.119	1993.27	272	1997.28	274	9.5327	1.07321
22	4cM	1.55	3.57	5.18				3.08	0.669	1974.79	272	1997.28	274	9.7674	0.644858
Test for 2 QTL vs 1 QTL
LG	POS1	POS2	F 2df	LR	LOD	F RSS	F df	R RSS	R df	Mean	S.E.
1	96cM	136cM	3.75	24.78	5.381	1937.35	272	2121.44	276	9.3606	0.6254
9	46cM	47cM	1.51	16.75	3.636	1975.31	272	2100.27	276	9.8328	0.607967
13	0cM	64cM	3.6	19.9	4.322	1945.76	272	2092.92	276	9.4363	0.62143
Legend
F	F-test statistics
TS	threshold
POS	position
C.I.	confidence intervall
LR	likelihood ratio
F RSS	full residual sum of squares
R RSS	reduced residual sum of squares
F df	full degrees of freedom
R df	reduced degrees of freedom
F 2 df	F-test statistics of 2 QTL vs 1 QTL
