# Supplementary material for: Mapping of quantitative trait loci controlling lifespan in the short-lived fish Nothobranchius furzeri – a new vertebrate model for age research
Source: Aging Cell. 2012 Apr;11(2):252–61. doi: 10.1111/j.1474-9726.2011.00780.x (PMC3437503; doi:10.1111/j.1474-9726.2011.00780.x)
Supplement: Supplementary file 11 [file acel0011-0252-SD9.xls]

## Sheet: ranked_data
Supplementary table 9: ranked lifespan data
specimen ID	sex (1-male, 2-female)	age [days]	Ranks	Classes
G3bF1fF2F087	2	122	1	1
G3bF1bF2M002	1	123	2	2			lifespan	ranks	mean
G3bF1fF2F088	2	124	3	2			class	no	(days)	s.d.
G3bF1fF2M067	1	124	4	2			1	1	122	nd
G3bF1fF2F107	2	125	5	2			2	6	124.333	0.816497
G3bF1fF2M100	1	125	6	2			3	23	137.652	5.44901
G3bF1fF2F063	2	125	7	2			4	46	155.022	6.74451
G3bF1fF2F062	2	126	8	3			5	105	193.915	16.1238
G3bF1dF2F030	2	127	9	3			6	47	249.894	20.1896
G3bF1fF2F037	2	128	10	3			7	23	326.913	26.6269
G3bF1fF2M099	1	131	11	3			8	6	405.667	29.378
G3bF1fF2M126	1	133	12	3			9	1	451	nd
G3bF1aF2F022	2	134	13	3
G3bF1fF2F030	2	135	14	3
G3bF1fF2M066	1	136	15	3
G3bF1dF2M002	1	139	16	3
G3bF1dF2F005	2	139	17	3
G3bF1dF2F006	2	139	18	3
G3bF1dF2M003	1	139	19	3
G3bF1fF2F106	2	139	20	3
G3bF1fF2M083	1	140	21	3
G3bF1fF2F120	2	141	22	3
G3bF1fF2M119	1	141	23	3
G3bF1fF2F153	2	141	24	3
G3bF1fF2F077	2	142	25	3
G3bF1dF2M015	1	143	26	3
G3bF1fF2M061	1	143	27	3
G3bF1fF2M115	1	143	28	3
G3bF1fF2M116	1	143	29	3
G3bF1fF2M109	1	144	30	3
G3bF1dF2F021	2	144	31	4
G3bF1fF2M138	1	145	32	4
G3bF1fF2M139	1	145	33	4
G3bF1fF2M133	1	146	34	4
G3bF1fF2F132	2	146	35	4
G3bF1fF2F113	2	147	36	4
G3bF1fF2M112	1	147	37	4
G3bF1cF2F046	2	147	38	4
G3bF1fF2F038	2	148	39	4
G3bF1fF2M154	1	148	40	4
G3bF1fF2M167	1	148	41	4
G3bF1cF2M018	1	149	42	4
G3bF1fF2M149	1	149	43	4
G3bF1fF2F147	2	150	44	4
G3bF1fF2M104	1	152	45	4
G3bF1fF2M170	1	153	46	4
G3bF1cF2F001	2	153	47	4
G3bF1fF2F039	2	154	48	4
G3bF1aF2M033	1	154	49	4
G3bF1fF2F151	2	154	50	4
G3bF1fF2M029	1	154	51	4
G3bF1fF2M047	1	154	52	4
G3bF1cF2M039	1	154	53	4
G3bF1fF2F048	2	154	54	4
G3bF1fF2M152	1	154	55	4
G3bF1fF2F086	2	155	56	4
G3bF1dF2F050	2	155	57	4
G3bF1fF2F040	2	156	58	4
G3bF1fF2F007	2	157	59	4
G3bF1fF2M178	1	157	60	4
G3bF1fF2M026	1	157	61	4
G3bF1fF2F182	2	158	62	4
G3bF1bF2F008	2	159	63	4
G3bF1fF2M072	1	161	64	4
G3bF1fF2F160	2	161	65	4
G3bF1dF2F020	2	161	66	4
G3bF1fF2F051	2	161	67	4
G3bF1fF2F052	2	161	68	4
G3bF1dF2F053	2	162	69	4
G3bF1fF2M125	1	164	70	4
G3bF1dF2M022	1	165	71	4
G3bF1fF2F134	2	165	72	4
G3bF1dF2F064	2	166	73	4
G3bF1fF2F174	2	166	74	4
G3bF1cF2F031	2	167	75	4
G3bF1fF2F171	2	168	76	4
G3bF1fF2F003	2	168	77	5
G3bF1cF2F057	2	169	78	5
G3bF1fF2M181	1	171	79	5
G3bF1fF2M091	1	171	80	5
G3bF1dF2F054	2	172	81	5
G3bF1fF2F159	2	173	82	5
G3bF1fF2F198	2	175	83	5
G3bF1fF2M145	1	175	84	5
G3bF1cF2F048	2	176	85	5
G3bF1fF2F102	2	176	86	5
G3bF1fF2M143	1	176	87	5
G3bF1fF2F187	2	177	88	5
G3bF1cF2F044	2	179	89	5
G3bF1dF2F062	2	179	90	5
G3bF1fF2F137	2	181	91	5
G3bF1fF2F136	2	181	92	5
G3bF1fF2M049	1	181	93	5
G3bF1fF2F033	2	181	94	5
G3bF1fF2F050	2	181	95	5
G3bF1fF2M142	1	182	96	5
G3bF1cF2F009	2	182	97	5
G3bF1fF2F059	2	184	98	5
G3bF1dF2M039	1	185	99	5
G3bF1fF2F172	2	185	100	5
G3bF1cF2M015	1	187	101	5
G3bF1fF2M046	1	188	102	5
G3bF1fF2M056	1	188	103	5
G3bF1fF2M097	1	188	104	5
G3bF1fF2M080	1	191	105	5
G3bF1dF2F017	2	195	106	5
G3bF1fF2F127	2	196	107	5
G3bF1cF2M028	1	197	108	5
G3bF1cF2M053	1	197	109	5
G3bF1fF2M057	1	198	110	5
G3bF1fF2F173	2	199	111	5
G3bF1cF2F035	2	199	112	5
G3bF1fF2F011	2	201	113	5
G3bF1bF2F006	2	202	114	5
G3bF1dF2M036	1	202	115	5
G3bF1fF2M131	1	203	116	5
G3bF1fF2F124	2	203	117	5
G3bF1fF2M036	1	205	118	5
G3bF1fF2F155	2	207	119	5
G3bF1fF2M164	1	207	120	5
G3bF1cF2F055	2	209	121	5
G3bF1fF2M169	1	211	122	5
G3bF1cF2F020	2	211	123	5
G3bF1fF2M111	1	211	124	5
G3bF1fF2F090	2	214	125	5
G3bF1fF2F034	2	214	126	5
G3bF1fF2M054	1	215	127	5
G3bF1fF2M035	1	216	128	5
G3bF1fF2M128	1	216	129	5
G3bF1cF2M040	1	217	130	5
G3bF1fF2M168	1	217	131	5
G3bF1dF2M043	1	218	132	5
G3bF1cF2F049	2	219	133	5
G3bF1fF2F075	2	219	134	5
G3bF1dF2F037	2	221	135	5
G3bF1fF2F015	2	221	136	6
G3bF1dF2M038	1	222	137	6
G3bF1fF2F017	2	223	138	6
G3bF1aF2F018	2	225	139	6
G3bF1fF2F027	2	225	140	6
G3bF1dF2F063	2	226	141	6
G3bF1fF2M060	1	226	142	6
G3bF1fF2F025	2	228	143	6
G3bF1cF2F047	2	229	144	6
G3bF1fF2F156	2	230	145	6
G3bF1bF2M001	1	230	146	6
G3bF1fF2F058	2	232	147	6
G3bF1cF2M056	1	233	148	6
G3bF1fF2M074	1	233	149	6
G3bF1dF2F051	2	235	150	6
G3bF1fF2F064	2	237	151	6
G3bF1fF2M069	1	237	152	6
G3bF1fF2M197	1	238	153	6
G3bF1dF2M049	1	243	154	6
G3bF1fF2F205	2	243	155	6
G3bF1fF2M043	1	244	156	6
G3bF1fF2F044	2	245	157	6
G3bF1fF2M121	1	246	158	6
G3bF1cF2M066	1	248	159	6
G3bF1dF2F042	2	249	160	6
G3bF1fF2F009	2	250	161	6
G3bF1dF2F018	2	252	162	6
G3bF1cF2F052	2	254	163	6
G3bF1dF2F009	2	255	164	6
G3bF1dF2M059	1	256	165	6
G3bF1aF2M027	1	257	166	6
G3bF1dF2M016	1	258	167	6
G3bF1fF2M123	1	258	168	6
G3bF1dF2F025	2	260	169	6
G3bF1fF2F006	2	260	170	6
G3bF1fF2M180	1	266	171	6
G3bF1fF2F144	2	270	172	6
G3bF1dF2F048	2	271	173	6
G3bF1dF2M057	1	274	174	6
G3bF1fF2F032	2	275	175	6
G3bF1dF2F023	2	279	176	6
G3bF1dF2M061	1	279	177	6
G3bF1fF2M004	1	281	178	6
G3bF1fF2M073	1	282	179	6
G3bF1fF2M053	1	283	180	6
G3bF1fF2F196	2	287	181	6
G3bF1cF2M029	1	290	182	6
G3bF1fF2F005	2	291	183	7
G3bF1fF2F146	2	292	184	7
G3bF1fF2M095	1	298	185	7
G3bF1fF2F008	2	299	186	7
G3bF1fF2F078	2	302	187	7
G3bF1dF2M056	1	304	188	7
G3bF1dF2M013	1	307	189	7
G3bF1dF2M029	1	307	190	7
G3bF1dF2M041	1	309	191	7
G3bF1fF2F031	2	315	192	7
G3bF1fF2F195	2	316	193	7
G3bF1cF2F014	2	316	194	7
G3bF1fF2M157	1	323	195	7
G3bF1fF2F016	2	332	196	7
G3bF1fF2F094	2	343	197	7
G3bF1fF2F176	2	343	198	7
G3bF1fF2F024	2	344	199	7
G3bF1fF2F163	2	353	200	7
G3bF1dF2F001	2	361	201	7
G3bF1dF2F066	2	363	202	7
G3bF1fF2F140	2	364	203	7
G3bF1fF2F023	2	367	204	7
G3bF1fF2M002	1	370	205	7
G3bF1fF2F165	2	373	206	8
G3bF1aF2M028	1	386	207	8
G3bF1dF2M047	1	387	208	8
G3bF1fF2M177	1	407	209	8
G3bF1fF2M010	1	434	210	8
G3bF1eF2F003	2	447	211	8
G3bF1fF2M101	1	451	212	9
